# Supplementary material for: Molecular basis of the interaction of the human tyrosine phosphatase PTPN3 with the hepatitis B virus core protein
Source: Sci Rep. 2021 Jan 13;11:944. doi: 10.1038/s41598-020-79580-9 (PMC7806630; doi:10.1038/s41598-020-79580-9)
Supplement: Supplementary file 3 — Supplementary Table 2. [file 41598_2020_79580_MOESM3_ESM.xlsx]

## Sheet: Title, authors, affiliations
Supporting Information Molecular basis of the interaction of the human tyrosine phosphatase PTPN3 with the hepatitis B virus core protein Mariano Genera1,2, Barbara Quioc-Salomon3,4,5, Antonin Nourisson1, Baptiste Colcombet-Cazenave1,2, Ahmed Haouz6, Ariel Mechaly6, Mariette Matondo7, Magalie Duchateau7, Alexander König8, Marc P. Windisch8, Christine Neuveut3,4, Nicolas Wolff1 and Célia Caillet-S…

## Sheet: PBM1
>Q9BSE5|Full=Agmatinase, mitochondrial|12
EMLCALPKVTTV
>Q96T17|Full=MAP7 domain-containing protein 2|1
SPGQETPLNTFC
>Q9Y2T3|Full=Guanine deaminase|25
GGKQVVPFSSSV
>P49189|Full=4-trimethylaminobutyraldehyde dehydrogenase|19
VCVEMGDVESAF
>Q9HB71|Full=Calcyclin-binding protein|17
SREKQAKGDTEF
>Q15046|Full=Lysine--tRNA ligase|17
DTLESTTVGTSV
>O43707|Full=Alpha-actinin-4 {ECO:0000305}|10
SFSTALYGESDL
>O95336|Full=6-phosphogluconolactonase|10
LLTVPFEKHSTL
>P20020|Full=Plasma membrane calcium-transporting ATPase 1|13
PGSPLHSLETSL
>P62701|Full=40S ribosomal protein S4, X isoform|9
RDKRLAAKQSSG
>P12814|Full=Alpha-actinin-1|6
SFSTALYGESDL
>P23634|Full=Plasma membrane calcium-transporting ATPase 4 {ECO:0000305}|6
SDSSLQSLETSV
>P55060|Full=Exportin-2|7
QGYLQAASVTLL
>Q15758|Full=Neutral amino acid transporter B(0)|5
DATVASEKESVM
>P27816|Full=Microtubule-associated protein 4|4
QTLDSQIQETSI
>P53985|Full=Monocarboxylate transporter 1|5
TDGGPKEEESPV
>Q96BN8|Full=Ubiquitin thioesterase otulin {ECO:0000305}|6
NIPVRVCEETSL
>P35354|Full=Prostaglandin G/H synthase 2|3
PTVLLKERSTEL
>P48960|Full=CD97 antigen|3
QTRALRASESGI
>P52569|Full=Cationic amino acid transporter 2|3
SPFIFHEKTSEF
>P62829|Full=60S ribosomal protein L23|3
WPRIASNAGSIA
>Q96TA1|Full=Niban-like protein 1|3
TTEDSAGVQTEF
>Q9Y6M5|Full=Zinc transporter 1|4
KNMPNKQPESSL
>O15427|Full=Monocarboxylate transporter 4|2
NGEVVHTPETSV
>O96008|Full=Mitochondrial import receptor subunit TOM40 homolog|2
NKFQCGFGLTIG
>P02545|Full=Prelamin-A/C|2
PRTQSPQNCSIM
>P23219|Full=Prostaglandin G/H synthase 1|3
DGPAVERPSTEL
>P28331|Full=NADH-ubiquinone oxidoreductase 75 kDa subunit, mitochondrial|2
EGAQAVEEPSIC
>P81605|Full=Dermcidin|2
VHDVKDVLDSVL
>O14734|Full=Acyl-coenzyme A thioesterase 8|3
IRVKPQVSESKL
>P09543|Full=2',3'-cyclic-nucleotide 3'-phosphodiesterase|2
RKGGALQSCTII
>P11169|Full=Solute carrier family 2, facilitated glucose transporter member 3|1
SIEPAKETTTNV
>P26599|Full=Polypyrimidine tract-binding protein 1|2
HHLRVSFSKSTI
>Q13151|Full=Heterogeneous nuclear ribonucleoprotein A0|1
YGGGGGYGGSSF
>Q5JVF3|Full=PCI domain-containing protein 2|1
KQNPFPPLSTVC
>Q8TAA9|Full=Vang-like protein 1|1
KFVLRLQSETSV
>Q8TBC3|Full=SH3KBP1-binding protein 1|1
TPPKMKLNETSF
>Q9Y6M7|Full=Sodium bicarbonate cotransporter 3|3
PRKKYVDAETSL
>O00592|Full=Podocalyxin|1
KDDLDEEEDTHL
>Q02543|Full=60S ribosomal protein L18a|2
PRFTTKRPNTFF

## Sheet: PBM2
>P01834|Full=Immunoglobulin kappa constant {ECO:0000303|PubMed:11549845, ECO:0000303|Ref.13}|4
SPVTKSFNRGEC
>P62805|Full=Histone H4|6
KRQGRTLYGFGG
>P10809|Full=60 kDa heat shock protein, mitochondrial|10
GGMGGGMGGGMF
>Q9UFH2|Full=Dynein heavy chain 17, axonemal|1
WILAAVALLLQV
>P06703|Full=Protein S100-A6|2
ALALIYNEALKG
>P00338|Full=L-lactate dehydrogenase A chain|2
DTLWGIQKELQF
>O43175|Full=D-3-phosphoglycerate dehydrogenase|34
KQHVTEAFQFHF
>P25705|Full=ATP synthase subunit alpha, mitochondrial {ECO:0000305}|12
EIVTNFLAGFEA
>P21796|Full=Voltage-dependent anion-selective channel protein 1|13
GHKLGLGLEFQA
>P45880|Full=Voltage-dependent anion-selective channel protein 2|12
GHKVGLALELEA
>Q9BUF5|Full=Tubulin beta-6 chain|10
EAFEDEEEEIDG
>P01891|Full=HLA class I histocompatibility antigen, A-68 alpha chain|6
QGSDVSLTACKV
>P47897|Full=Glutamine--tRNA ligase|8
RTVTLKEDPGKV
>Q29963|Full=HLA class I histocompatibility antigen, Cw-6 alpha chain|6
QGSDESLIACKA
>Q9P0L0|Full=Vesicle-associated membrane protein-associated protein A|5
IFIGFFLGKFIL
>Q9Y277|Full=Voltage-dependent anion-selective channel protein 3|6
GHKVGLGFELEA
>P51571|Full=Translocon-associated protein subunit delta|5
YLAFSAKSHIQA
>P62081|Full=40S ribosomal protein S7|4
KDVNFEFPEFQL
>O00303|Full=Eukaryotic translation initiation factor 3 subunit F {ECO:0000255|HAMAP-Rule:MF_03005}|3
SQIALNEKLVNL
>P14854|Full=Cytochrome c oxidase subunit 6B1|4
EQRAEGTFPGKI
>P46778|Full=60S ribosomal protein L21|3
ELLEPIPYEFMA
>P54709|Full=Sodium/potassium-transporting ATPase subunit beta-3|3
LGRVMFKITARA
>P60866|Full=40S ribosomal protein S20|3
PGVEVEVTIADA
>Q9Y6C9|Full=Mitochondrial carrier homolog 2|4
GKTYCCDLKMLI
>O14975|Full=Very long-chain acyl-CoA synthetase|2
IYNAISAKTLKL
>O75396|Full=Vesicle-trafficking protein SEC22b|2
IMLIVYVRFWWL
>O95292|Full=Vesicle-associated membrane protein-associated protein B/C|2
FIVGVIIGKIAL
>P16070|Full=CD44 antigen|3
RNLQNVDMKIGV
>P21912|Full=Succinate dehydrogenase [ubiquinone] iron-sulfur subunit, mitochondrial|2
MMATYKEKKASV
>P22234|Full=Multifunctional protein ADE2|3
KQADKKIRECNL
>P27708|Full=CAD protein|2
RMALLATVLGRF
>P41252|Full=Isoleucine--tRNA ligase, cytoplasmic|5
VYVSVLPTTADF
>P61619|Full=Protein transport protein Sec61 subunit alpha isoform 1|2
QSEVGSMGALLF
>Q9UBM7|Full=7-dehydrocholesterol reductase|2
AAVPYRLLPGIF
>P11488|Full=Guanine nucleotide-binding protein G(t) subunit alpha-1|1
IIKENLKDCGLF
>O43399|Full=Tumor protein D54|1
SGDKPLSDPAPF
>O75832|Full=26S proteasome non-ATPase regulatory subunit 10|1
GLGLILKRMVEG
>P00403|Full=Cytochrome c oxidase subunit 2|1
LKIFEMGPVFTL
>P08237|Full=ATP-dependent 6-phosphofructokinase, muscle type {ECO:0000255|HAMAP-Rule:MF_03184}|4
HITRKRSGEAAV
>Q9NRW1|Full=Ras-related protein Rab-6B|1
QEPPASEGGCSC
>P31930|Full=Cytochrome b-c1 complex subunit 1, mitochondrial|2
NRIRSGMFWLRF
>P62277|Full=40S ribosomal protein S13|1
KYESSTASALVA
>P62750|Full=60S ribosomal protein L23a|1
DALDVANKIGII
>Q59GN2|Full=Putative 60S ribosomal protein L39-like 5|1
KRRHWKRTKLGL
>Q969Q0|Full=60S ribosomal protein L36a-like|1
GDKKRKGQVIQF
>Q01813|Full=ATP-dependent 6-phosphofructokinase, platelet type {ECO:0000255|HAMAP-Rule:MF_03184}|1
SGQLEHVQPWSV
>Q02978|Full=Mitochondrial 2-oxoglutarate/malate carrier protein|1
MNKAYKRLFLSG
>Q05193|Full=Dynamin-1|1
SRPESPRPPFDL
>Q12846|Full=Syntaxin-4|1
LLAVIIGVTVVG
>Q13347|Full=Eukaryotic translation initiation factor 3 subunit I {ECO:0000255|HAMAP-Rule:MF_03008}|1
FDPQYFEFEFEA
>Q14165|Full=Malectin|1
VFIPTLFCLCRL
>Q15165|Full=Serum paraoxonase/arylesterase 2|1
GTLYHRALYCEL
>Q16718|Full=NADH dehydrogenase [ubiquinone] 1 alpha subcomplex subunit 5|1
EEPPADQWKWPI
>Q5JTV8|Full=Torsin-1A-interacting protein 1|2
QPENALKRGICL
>Q7Z2K6|Full=Endoplasmic reticulum metallopeptidase 1 {ECO:0000250|UniProtKB:Q6UPR8, ECO:0000312|HGNC:HGNC:23703}|2
SAWVCTYDLFVF
>Q96HY6|Full=DDRGK domain-containing protein 1 {ECO:0000305}|3
AWGRESPAQAPA
>Q96P70|Full=Importin-9|2
DNERRVLQTIGI
>Q9H0U4|Full=Ras-related protein Rab-1B|1
STPVKPAGGGCC
>Q9NRP0|Full=Oligosaccharyltransferase complex subunit OSTC|1
FMRMKLPGYLMG
>Q9NZ01|Full=Very-long-chain enoyl-CoA reductase {ECO:0000305}|1
PPLRMPIIPFLL
>Q9P2X0|Full=Dolichol-phosphate mannosyltransferase subunit 3|1
ARADLARRGLRF
>Q13765|Full=Nascent polypeptide-associated complex subunit alpha|1
NDIVNAIMELTM

## Sheet: PBM3
>P20674|Full=Cytochrome c oxidase subunit 5A, mitochondrial|4
ISTPEELGLDKV
>P48047|Full=ATP synthase subunit O, mitochondrial {ECO:0000305}|4
IQKLGRAMREIV
